# Supplementary material for: MicroRNA-210 Suppresses NF-κB Signaling in Lipopolysaccharide-Stimulated Dental Pulp Cells Under Hypoxic Conditions
Source: Int J Mol Sci. 2025 Nov 7;26(22):10837. doi: 10.3390/ijms262210837 (PMC12652713; doi:10.3390/ijms262210837)
Supplement: Supplementary file 1 [file ijms-26-10837-s001.zip]

Archive with 1 entries (1 files):
- ijms-3949371-supplementary.pdf
